# Supplementary material for: Implementation of Deep Deterministic Policy Gradients for Controlling Dynamic Bipedal Walking
Source: Biomimetics (Basel). 2019 Mar 22;4(1):28. doi: 10.3390/biomimetics4010028 (PMC6477666; doi:10.3390/biomimetics4010028)
Supplement: Supplementary file 1 [file biomimetics-04-00028-s001.zip]

Archive with 1 entries (1 files):
- biomimetics-396569-supplementary.mp4
